# Supplementary material for: Thermal Energy Transfer between Helium Gas and Graphene Surface According to Molecular Dynamics Simulations and the Monte Carlo Method
Source: Nanomaterials (Basel). 2022 Aug 18;12(16):2855. doi: 10.3390/nano12162855 (PMC9416252; doi:10.3390/nano12162855)
Supplement: Supplementary file 1 [file nanomaterials-12-02855-s001.zip]

Archive with 1 entries (1 files):
- nanomaterials-1816834-supplementary.pdf
